# Supplementary material for: Pathology of Bovine Tuberculosis in Three Breeds of Dairy Cattle and Spoligotyping of the Causative Mycobacteria in Ethiopia
Source: Front Vet Sci. 2021 Sep 21;8:715598. doi: 10.3389/fvets.2021.715598 (PMC8491842; doi:10.3389/fvets.2021.715598)
Supplement: Supplementary file 1 [file Table_1.XLSX]

## Sheet: Sheet1
S. No	animal ID	Sex	Age	Breed	Body condtion score	Physiological status	PPD-A1	PPD-A2	PPD-B1	PPD-B2	PPD (B-A)	skin test Result	Farm
1	A1186	Female	6yrs	Jersey	med	Lacteting	5	6	4	7	2	daubtfull	adaberga
2	A1035	Female	8yrs	Jersey	med	Lacteting	6	7	6	7	0	Negative	adaberga
3	A1128	Female	7yrs	Jersey	med	Lacteting	4	6	4	7	1	Negative	adaberga
4	A1070	Female	8yrs	Jersey	med	Lacteting	4	7	4	6	-1	Negative	adaberga
5	A1294	Female	3yrs	Jersey	med	Lacteting	4	8	4	9	1	Negative	adaberga
6	A1326	Female	2yrs	Jersey	med	Lacteting	6	7	5	6	0	Negative	adaberga
7	A996	Female	9yrs	Jersey	med	Lacteting	4	5	4	5	0	Negative	adaberga
8	A1253	Female	4yrs	Jersey	med	Lacteting	4	5	4	5	0	Negative	adaberga
9	A984	Female	9yrs	Jersey	med	Lacteting	4	5	4	5	0	Negative	adaberga
10	A987	Female	9yrs	Jersey	med	Lacteting	7	8	6	7	0	Negative	adaberga
11	A1013	Female	9yrs	Jersey	med	Lacteting	4	5	4	5	0	Negative	adaberga
12	A1026	Female	8yrs	Jersey	med	Lacteting	6	14	5	7	-6	Negative	adaberga
13	A1071	Female	8yrs	Jersey	med	Lacteting	5	6	5	6	0	Negative	adaberga
14	A1015	Female	9yrs	Jersey	med	Lacteting	5	6	5	6	0	Negative	adaberga
15	A1115	Female	8yrs	Jersey	med	Lacteting	5	6	5	6	0	Negative	adaberga
16	A1003	Female	9yrs	Jersey	med	Lacteting	5	6	5	6	0	Negative	adaberga
17	A1033	Female	8yrs	Jersey	Poor	Lacteting	5	6	5	6	0	Negative	adaberga
18	A1103	Female	7yrs	Jersey	good	Lacteting	2	3	2	3	0	Negative	adaberga
19	A1143	Female	7yrs	Jersey	med	Lacteting	5	10	5	8	-2	Negative	adaberga
20	A1235	Female	5yrs	Jersey	med	Lacteting	4	5	4	5	0	Negative	adaberga
21	A1284	Female	3yrs	Jersey	med	Lacteting	6	7	6	7	0	Negative	adaberga
22	A1112	Female	7yrs	Jersey	med	Lacteting	5	6	5	6	0	Negative	adaberga
23	A1185	Female	6yrs	Jersey	med	Lacteting	4	5	4	5	0	Negative	adaberga
24	A1241	Female	5yrs	Jersey	med	Lacteting	4	5	4	5	0	Negative	adaberga
25	A1126	Female	7yrs	Jersey	med	Lacteting	4	5	4	5	0	Negative	adaberga
26	A1297	Female	3yrs	Jersey	med	Lacteting	5	6	5	6	0	Negative	adaberga
27	A955	Female	10yrs	Jersey	med	Lacteting	4	6	4	6	0	Negative	adaberga
28	A1083	Female	8yrs	Jersey	med	Lacteting	3	5	3	9	4	daubtfull	adaberga
29	A1306	Female	3yrs	Jersey	med	Lacteting	5	6	5	6	0	Negative	adaberga
30	A945	Female	10yrs	Jersey	med	Lacteting	7	8	7	8	0	Negative	adaberga
31	A1251	Female	4yrs	Jersey	med	Lacteting	6	11	6	10	-1	Negative	adaberga
32	A1285	Female	4yrs	Jersey	med	Lacteting	4	5	4	5	0	Negative	adaberga
33	A1288	Female	3yrs	Jersey	med	Lacteting	4	5	4	5	0	Negative	adaberga
34	A893	Female	11yrs	Jersey	med	Lacteting	4	5	4	5	0	Negative	adaberga
35	A986	Female	9yrs	Jersey	med	Lacteting	4	5	4	5	0	Negative	adaberga
36	A1047	Female	8yrs	Jersey	med	Lacteting	4	9	4	5	-4	Negative	adaberga
37	A1057	Female	8yrs	Jersey	med	Lacteting	3	5	3	6	1	Negative	adaberga
38	A1168	Female	6yrs	Jersey	med	Lacteting	3	4	3	4	0	Negative	adaberga
39	A1116	Female	7yrs	Jersey	med	Lacteting	4	5	4	5	0	Negative	adaberga
40	A1275	Female	4yrs	Jersey	med	Lacteting	7	8	5	6	0	Negative	adaberga
41	A989	Female	9yrs	Jersey	med	Lacteting	4	5	4	5	0	Negative	adaberga
42	A1103	Female	7yrs	Jersey	med	Lacteting	3	6	3	9	3	daubtfull	adaberga
43	A1204	Female	6yrs	Jersey	med	Lacteting	4	9	4	11	2	daubtfull	adaberga
44	A1211	Female	6yrs	Jersey	med	Lacteting	5	12	5	8	-4	Negative	adaberga
45	A1175	Female	6yrs	Jersey	med	Lacteting	5	6	5	6	0	Negative	adaberga
46	211310	Female	5yrs	Born	good	Lacteting	8	9	6	7	0	Negative	adaberga
47	211305	Female	5yrs	Boran	good	Lacteting	5	6	5	6	0	Negative	adaberga
48	211332	Female	4yrs	Boran	good	Lacteting	6	7	6	7	0	Negative	adaberga
49	211333	Female	5yrs	Boran	good	Lacteting	10	11	9	10	0	Negative	adaberga
50	A1257	Female	4yrs	Jersey	med	Lacteting	5	31	5	20	-11	Negative	adaberga
51	A1283	Female	4yrs	Jersey	med	Lacteting	4	5	4	5	0	Negative	adaberga
52	A1292	Female	4yrs	Jersey	med	Lacteting	5	6	5	6	0	Negative	adaberga
53	A1060	Female	8yrs	Jersey	Poor	Lacteting	3	4	3	4	0	Negative	adaberga
54	A1087	Female	8yrs	Jersey	med	Lacteting	3	4	3	4	0	Negative	adaberga
55	A1097	Female	8yrs	Jersey	med	Lacteting	3	4	3	4	0	Negative	adaberga
56	A1193	Female	6yrs	Jersey	med	Lacteting	4	4	4	4	0	Negative	adaberga
57	A1280	Female	5yrs	Jersey	med	Lacteting	6	7	6	7	0	Negative	adaberga
58	A1290	Female	4yrs	Jersey	med	Lacteting	5	6	5	6	0	Negative	adaberga
59	A892	Female	11yrs	Jersey	med	Lacteting	5	16	5	14	-2	Negative	adaberga
60	A1127	Female	7yrs	Jersey	med	Lacteting	5	6	5	6	0	Negative	adaberga
61	A1130	Female	6yrs	Jersey	Poor	Lacteting	4	5	4	5	0	Negative	adaberga
62	A1136	Female	6yrs	Jersey	med	Lacteting	4	5	5	6	0	Negative	adaberga
63	A1182	Female	6yrs	Jersey	med	Lacteting	4	5	4	5	0	Negative	adaberga
64	A1187	Female	6yrs	Jersey	med	Lacteting	5	6	6	7	0	Negative	adaberga
65	A1234	Female	5yrs	Jersey	med	Lacteting	5	6	5	6	0	Negative	adaberga
66	A1291	Female	4yrs	Jersey	good	Lacteting	6	7	6	7	0	Negative	adaberga
67	A1303	Female	3yrs	Jersey	med	Lacteting	5	12	5	13	1	Negative	adaberga
68	A1317	Female	2yrs	Jersey	med	Lacteting	9	10	9	10	0	Negative	adaberga
69	A1318	Female	2yrs	Jersey	good	Lacteting	9	10	8	9	0	Negative	adaberga
70	A1032	Female	8yrs	Jersey	med	Lacteting	6	7	6	7	0	Negative	adaberga
71	A1110	Female	7yrs	Jersey	Poor	Lacteting	4	5	4	5	0	Negative	adaberga
72	A1169	Female	7yrs	Jersey	Poor	Lacteting	5	6	5	6	0	Negative	adaberga
73	A1231	Female	5yrs	Jersey	med	Lacteting	5	6	5	6	0	Negative	adaberga
74	A1232	Female	5yrs	Jersey	med	Lacteting	5	6	5	6	0	Negative	adaberga
75	A1258	Female	4yrs	Jersey	med	Lacteting	4	15	4	32	17	Positive	adaberga
76	A1293	Female	3yrs	Jersey	med	Lacteting	5	10	5	6	-4	Negative	adaberga
77	A1106	Female	7yrs	Jersey	Poor	Lacteting	3	15	3	14	-1	Negative	adaberga
78	A1162	Female	7yrs	Jersey	good	Lacteting	5	6	5	6	0	Negative	adaberga
79	A1296	Female	4yrs	Jersey	med	Lacteting	5	6	5	6	0	Negative	adaberga
80	A1300	Female	3yrs	Jersey	med	Lacteting	4	5	4	5	0	Negative	adaberga
81	A1313	Female	3yrs	Jersey	good	Lacteting	8	9	8	9	0	Negative	adaberga
82	A1188	Female	6yrs	Jersey	med	Lacteting	3	4	3	4	0	Negative	adaberga
83	A1192	Female	6yrs	Jersey	good	Lacteting	5	10	5	10	0	Negative	adaberga
84	A1301	Female	3yrs	Jersey	med	Lacteting	5	6	5	6	0	Negative	adaberga
85	A1307	Female	3yrs	Jersey	good	Lacteting	9	16	9	24	8	Posetive	adaberga
86	A1311	Female	3yrs	Jersey	good	Lacteting	9	15	9	11	-4	Negative	adaberga
87	A1229	Female	5yrs	Jersey	good	Lacteting	6	8	6	13	5	Positive	adaberga
88	A1299	Female	3yrs	Jersey	good	Lacteting	4	5	4	5	0	Negative	adaberga
89	A1310	Female	3yrs	Jersey	good	Lacteting	8	9	8	9	0	Negative	adaberga
90	A1195	Female	6yrs	Jersey	good	Lacteting	4	5	4	5	0	Negative	adaberga
91	A1319	Female	3yrs	Jersey	good	Lacteting	9	14	9	13	-1	Negative	adaberga
92	A1309	Female	3yrs	Jersey	good	Lacteting	7	8	7	8	0	Negative	adaberga
93	A1316	Female	2yrs	Jersey	good	Lacteting	5	6	5	6	0	Negative	adaberga
94	A1276	Female	4yrs	Jersey	med	Lacteting	5	6	5	6	0	Negative	adaberga
95	A1247	Female	5yrs	Jersey	med	Lacteting	4	5	4	5	0	Negative	adaberga
96	A959	Female	10yrs	Jersey	med	Lacteting	4	5	4	5	0	Negative	adaberga
97	A1077	Female	8yrs	Jersey	med	Lacteting	5	6	5	6	0	Negative	adaberga
98	A1263	Female	5yrs	Jersey	med	pregnant	3	4	3	4	0	Negative	adaberga
99	A1121	Female	6yrs	Jersey	poor	pregnant	5	24	5	5	-19	Negative	adaberga
100	A957	Female	10yrs	Jersey	med	pregnant	3	4	3	4	0	Negative	adaberga
101	A932	Female	11yrs	Jersey	med	pregnant	4	5	4	5	0	Negative	adaberga
102	A1295	Female	3yrs	Jersey	med	pregnant	4	5	4	5	0	Negative	adaberga
103	A1221	Female	5yrs	Jersey	med	pregnant	3	11	3	4	-7	Negative	adaberga
104	A911	Female	11yrs	Jersey	med	pregnant	4	5	4	7	2	Negative	adaberga
105	A1278	Female	5yrs	Jersey	med	pregnant	5	6	5	6	0	Negative	adaberga
106	A1254	Female	4yrs	Jersey	good	pregnant	7	8	7	8	0	Negative	adaberga
107	A1248	Female	4yrs	Jersey	good	pregnant	7	22	7	9	-13	Negative	adaberga
108	A1125	Female	7yrs	Jersey	med	pregnant	4	14	4	7	-7	Negative	adaberga
109	A1216	Female	5y	Jersey	good	pregnant	6	12	6	8	-4	Negative	adaberga
110	A1302	Female	3yrs	Jersey	med	pregnant	7	8	7	8	0	Negative	adaberga
111	A1233	Female	4yrs	Jersey	med	pregnant	5	6	5	6	0	Negative	adaberga
112	A1140	Female	7yrs	Jersey	med	pregnant	4	5	4	5	0	Negative	adaberga
113	A1148	Female	7yrs	Jersey	med	pregnant	5	11	5	8	-3	Negative	adaberga
114	A1010	Female	9yrs	Jersey	med	pregnant	4	5	4	5	0	Negative	adaberga
115	A1189	Female	6yrs	Jersey	good	pregnant	6	7	6	7	0	Negative	adaberga
116	211325	Female	5yrs	Boran	good	heifer	6	7	7	8	0	Negative	adaberga
117	211326	Female	4yrs	Boran	good	Heifer +P	7	8	7	8	0	Negative	adaberga
118	211327	Female	5yrs	Boran	good	Heifer	14	15	14	15	0	Negative	adaberga
119	211328	Female	4yrs	Boran	good	Heifer	11	12	11	12	0	Negative	adaberga
120	211335	Female	5yrs	Boran	good	Heifer	10	11	10	11	0	Negative	adaberga
121	211336	Female	5yrs	Boran	good	Heifer	9	10	9	10	0	Negative	adaberga
122	211337	Female	5yrs	Boran	good	Heifer	9	10	9	10	0	Negative	adaberga
123	211344	Female	5yrs	Boran	good	Heifer	9	10	9	10	0	Negative	adaberga
124	211346	Female	3yrs	Boran	good	Heifer	10	20	10	12	-8	Negative	adaberga
125	211347	Female	3yrs	Boran	good	Heifer	8	9	8	9	0	Negative	adaberga
126	211348	Female	4yrs	Boran	good	Heifer	11	12	11	12	0	Negative	adaberga
127	211349	Female	3yrs	Boran	good	Heifer	11	12	11	12	0	Negative	adaberga
128	211350	Female	4yrs	Boran	good	Heifer	9	10	9	10	0	Negative	adaberga
129	211351	Female	3yrs	Boran	good	Heifer	13	16	12	13	-2	Negative	adaberga
130	211353	Female	5yrs	Boran	good	Heifer	7	8	7	8	0	Negative	adaberga
131	211334	Female	4yrs	Boran	good	Heifer	17	18	17	18	0	Negative	adaberga
133	211358	Female	3yrs	Boran	good	Heifer	8	9	8	9	0	Negative	adaberga
134	211362	Female	4yrs	Boran	good	Heifer	7	8	7	8	0	Negative	adaberga
135	211363	Female	4yrs	Boran	good	Heifer	6	7	6	7	0	Negative	adaberga
136	211364	Female	5yrs	Boran	good	pregnant	8	9	8	9	0	Negative	adaberga
137	211365	Female	4yrs	Boran	good	pregnant	10	11	10	11	0	Negative	adaberga
138	211304	Female	4yrs	Boran	good	pregnant	12	13	9	10	0	Negative	adaberga
139	211334	Female	5yrs	Boran	good	pregnant	12	13	12	13	0	Negative	adaberga
140	211339	Female	4yrs	Boran	good	pregnant	12	13	12	13	0	Negative	adaberga
141	211340	Female	5yrs	Boran	good	pregnant	10	11	10	11	0	Negative	adaberga
142	211359	Female	3yrs	Boran	good	pregnant	11	12	11	12	0	Negative	adaberga
143	210015	Female	4yrs	Boran	good	heifer	12	20	12	19	-1	Negative	adaberga
144	210016	Female	5yrs	Boran	good	heifer	10	11	10	11	0	Negative	adaberga
145	210024	Female	6yrs	Boran	good	heifer	9	10	9	10	0	Negative	adaberga
146	211352	Female	4yrs	Boran	good	heifer	8	9	8	9	0	Negative	adaberga
147	210019	Female	6yrs	Boran	good	heifer	7	17	7	16	-1	Negative	adaberga
148	210011	Female	4yrs	Boran	good	heifer	11	12	11	12	0	Negative	adaberga
149	210003	Female	5yrs	Boran	good	heifer	7	8	7	8	0	Negative	adaberga
150	210012	Female	5yrs	Boran	good	heifer	9	10	9	10	0	Negative	adaberga
151	210013	Female	5yrs	Boran	good	heifer	11	22	11	15	-7	Negative	adaberga
152	210021	Female	6yrs	Boran	good	heifer	10	11	10	11	0	Negative	adaberga
153	210022	Female	6yrs	Boran	med	heifer	5	6	5	6	0	Negative	adaberga
154	210014	Female	5yrs	Boran	good	heifer	7	8	7	8	0	Negative	adaberga
155	210010	Female	4yrs	Boran	good	pregnant	8	9	8	9	0	Negative	adaberga
156	210009	Female	6yrs	Boran	good	pregnant	8	9	8	9	0	Negative	adaberga
157	210002	Female	6yrs	Boran	good	pregnant	6	7	6	7	0	Negative	adaberga
158	211303	Female	5yrs	Boran	good	pregnant	11	12	11	12	0	Negative	adaberga
159	211311	Female	5yrs	Boran	good	heifer	10	11	10	11	0	Negative	adaberga
160	211312	Female	5yrs	Boran	good	heifer	8	14	8	11	-3	Negative	adaberga
161	211313	Female	5yrs	Boran	good	pregnant	6	7	6	7	0	Negative	adaberga
162	211314	Female	6yrs	Boran	good	heifer	8	21	8	13	-8	Negative	adaberga
163	211315	Female	5yrs	Boran	good	heifer	7	14	7	11	-3	Negative	adaberga
164	211316	Female	5yrs	Boran	good	heifer	10	11	10	11	0	Negative	adaberga
165	211318	Female	4yrs	Boran	good	heifer	6	7	6	7	0	Negative	adaberga
166	211319	Female	4yrs	Boran	good	heifer	10	11	10	11	0	Negative	adaberga
167	211320	Female	4yrs	Boran	good	heifer	10	11	10	11	0	Negative	adaberga
168	211321	Female	4yrs	Boran	good	heifer	11	12	11	12	0	Negative	adaberga
169	211322	Female	4yrs	Boran	good	heifer	14	15	14	15	0	Negative	adaberga
170	211323	Female	4yrs	Boran	good	heifer	7	8	7	8	0	Negative	adaberga
171	210020	Female	6yrs	Boran	good	heifer	10	11	10	11	0	Negative	adaberga
172	210007	Female	7yrs	Boran	good	H+P	10	11	10	11	0	Negative	adaberga
173	210233	Female	5yrs	Boran	good	Heifer	12	13	12	13	0	Negative	adaberga
174	210017	Female	6yrs	Boran	good	Heifer	10	11	10	11	0	Negative	adaberga
175	210006	Female	5yrs	Boran	good	Heifer	10	11	10	11	0	Negative	adaberga
176	210018	Female	4yrs	Boran	good	Heifer	11	12	11	12	0	Negative	adaberga
177	210005	Female	4yrs	Boran	good	Heifer	11	12	11	12	0	Negative	adaberga
178	211301	Female	5yrs	Boran	good	pregnant	8	9	8	9	0	Negative	adaberga
179	211345	Female	4yrs	Boran	good	pregnant	7	8	7	8	0	Negative	adaberga
180	211356	Female	3yrs	Boran	good	pregnant	8	9	8	8	-1	Negative	adaberga
181	211342	Female	5yrs	Boran	good	pregnant	9	12	9	18	6	Positive	adaberga
182	210023	Female	7yrs	Boran	good	pregnant	6	7	6	7	0	Negative	adaberga
183	210008	Female	6yrs	Boran	good	pregnant	8	9	8	9	0	Negative	adaberga
184	211307	Female	5yrs	Boran	good	pregnant	6	7	6	7	0	Negative	adaberga
185	211343	Female	4yrs	Boran	good	pregnant	9	10	8	9	0	Negative	adaberga
186	211360	Female	4yrs	Boran	good	pregnant	8	9	8	9	0	Negative	adaberga
187	211329	Female	5yrs	Boran	good	pregnant	11	12	11	12	0	Negative	adaberga
188	211338	Female	5yrs	Boran	good	pregnant	9	10	9	10	0	Negative	adaberga
189	211302	Female	4yrs	Boran	good	pregnant	7	8	7	8	0	Negative	adaberga
190	211361	Female	5yrs	Boran	good	pregnant	8	9	8	9	0	Negative	adaberga
191	A1334	Female	3yrs	Jersey	good	pregnant	5	10	5	14	4	daubtfull	adaberga
192	A1333	Female	3yrs	Jersey	good	pregnant	8	11	8	19	8	Posetive	adaberga
193	A1325	Female	2yrs	Jersey	good	pregnant	9	20	9	16	-4	Negative	adaberga
194	A1335	Female	2yrs	Jersey	good	pregnant	6	16	6	14	-2	Negative	adaberga
195	A1328	Female	2yrs	Jersey	good	pregnant	6	11	6	13	2	daubtfull	adaberga
196	210004	Female	6yrs	Boran	good	Lacteting	9	10	9	10	0	Negative	adaberga
197	A1122	Female	6yrs	Jersey	poor	Lacteting	5	6	5	6	0	Negative	adaberga
198	211341	Female	4yrs	Boran	med	Lacteting	10	11	8	9	0	Negative	adaberga
199	A1323	Female	2yrs	Jersey	med	heifer	6	18	6	10	-8	Negative	adaberga
200	A1346	Female	2yrs	Jersey	med	heifer	5	6	5	6	0	Negative	adaberga
201	A1322	Female	2yrs	Jersey	med	heifer	8	15	8	17	2	daubtfull	adaberga
202	A1338	Female	2yrs	Jersey	med	heifer	5	6	5	6	0	Negative	adaberga
203	A1354	Female	1yr	Jersey	med	heifer	5	6	5	6	0	Negative	adaberga
204	A1342	Female	2yrs	Jersey	med	heifer	6	10	6	15	5	Positive	adaberga
205	A1357	Female	1yr	Jersey	poor	heifer	4	5	4	5	0	Negative	adaberga
206	A1350	Female	2yrs	Jersey	poor	heifer	4	5	4	5	0	Negative	adaberga
207	A1351	Female	2yrs	Jersey	poor	heifer	4	5	4	5	0	Negative	adaberga
208	A1359	Female	1yr	Jersey	poor	heifer	3	4	3	4	0	Negative	adaberga
209	A1330	Female	2yrs	Jersey	med	heifer	6	7	6	7	0	Negative	adaberga
210	A1362	Female	1yr	Jersey	poor	heifer	3	4	3	4	0	Negative	adaberga
211	A1364	Female	1yr	Jersey	poor	Heifer	3	4	3	4	0	Negative	adaberga
212	A1332	Female	2yrs	Jersey	med	Heifer	8	9	8	9	0	Negative	adaberga
213	A1348	Female	2yrs	Jersey	poor	Heifer	3	4	3	4	0	Negative	adaberga
214	A1352	Female	2yrs	Jersey	poor	Heifer	4	5	4	5	0	Negative	adaberga
215	A1367	Female	1yr	Jersey	poor	Calf	3	4	3	4	0	Negative	adaberga
216	A1370	Female	8mnth	Jersey	poor	Calf	3	4	3	4	0	Negative	adaberga
217	A1345	Female	2yrs	Jersey	med	Heifer	4	5	4	5	0	Negative	adaberga
218	A1331	Female	2yrs	Jersey	poor	Heifer	6	7	6	7	0	Negative	adaberga
219	A1343	Female	1yr	Jersey	poor	Heifer	5	6	5	6	0	Negative	adaberga
220	A1329	Female	2yrs	Jersey	poor	Heifer	5	6	5	6	0	Negative	adaberga
221	A1320	Female	3yrs	Jersey	poor	Heifer	5	11	5	7	-4	Negative	adaberga
222	A1337	Female	2yrs	Jersey	med	Heifer	5	6	5	6	0	Negative	adaberga
223	A1324	Female	2yrs	Jersey	med	Heifer	8	23	8	17	-6	Negative	adaberga
224	A1353	Female	2yrs	Jersey	med	Heifer	4	8	4	10	2	daubtfull	adaberga
225	A1349	Female	2yrs	Jersey	med	Heifer	3	7	3	7	0	Negative	adaberga
226	A1355	Female	1yr	Jersey	poor	Heifer	3	4	3	4	0	Negative	adaberga
227	A1366	Female	1yr	Jersey	poor	Heifer	2	3	2	3	0	Negative	adaberga
228	A1365	Female	1yr	Jersey	poor	Heifer	2	3	2	3	0	Negative	adaberga
229	A1344	Female	1yr	Jersey	med	Heifer	4	5	4	5	0	Negative	adaberga
230	A1356	Female	2yrs	Jersey	poor	Heifer	3	20	3	6	-14	Negative	adaberga
231	A1360	Female	1yr	Jersey	poor	Heifer	3	4	3	4	0	Negative	adaberga
232	A1361	Female	1yr	Jersey	poor	Heifer	2	3	2	3	0	Negative	adaberga
233	A1358	Female	1yr	Jersey	poor	Heifer	3	4	3	4	0	Negative	adaberga
234	A1363	Female	2yrs	Jersey	poor	Heifer	3	4	3	4	0	Negative	adaberga
235	A1314	Female	3yrs	Jersey	good	Dry	5	6	5	6	0	Negative	adaberga
236	A1023	Female	9yrs	Jersey	good	Dry	5	6	5	6	0	Negative	adaberga
237	A1244	Female	4yrs	Jersey	good	Dry	5	6	5	6	0	Negative	adaberga
238	A948	Female	10yrs	Jersey	med	Dry	5	6	5	6	0	Negative	adaberga
239	A1167	Female	6yrs	Jersey	poor	Dry	5	6	5	6	0	Negative	adaberga
240	A1120	Female	6yrs	Jersey	poor	Dry	3	4	3	4	0	Negative	adaberga
241	A1315	Female	3yrs	Boran	good	Dry	6	7	6	7	0	Negative	adaberga
242	211309	Female	5yrs	Boran	good	Lacteting	8	9	8	9	0	Negative	adaberga
243	211317	Female	5yrs	Boran	good	Lacteting	7	8	7	8	0	Negative	adaberga
244	211308	Female	4yrs	Boran	good	Lacteting	10	11	10	11	0	Negative	adaberga
245	211324	Female	5yrs	Boran	good	Lacteting	7	8	7	8	0	Negative	adaberga
246	25 124	Female	7yrs	Cross	good	Lacteting	5	6	5	6	0	Negative	Holeta
247	210 800	Female	2yrs	Cross	good	Lacteting	10	11	10	11	0	Negative	Holeta
248	25 194	Female	7yrs	Cross	good	Lacteting	7	8	7	8	0	Negative	Holeta
249	29 706	Female	3yrs	Cross	good	Lacteting	6	8	6	13	5	Positive	Holeta
250	29 712	Female	3yrs	Cross	good	Lacteting	7	10	8	14	3	daubtfull	Holeta
251	210 804	Female	2yrs	Cross	good	Lacteting	7	8	5	6	0	Negative	Holeta
252	210 118	Female	2yrs	Cross	good	Dry	7	11	6	25	15	Positive	Holeta
253	27 122	Female	5yrs	Cross	good	Lacteting	5	9	5	14	5	Positive	Holeta
254	29 710	Female	3yrs	Cross	good	Lacteting	7	8	7	8	0	Negative	Holeta
255	29 704	Female	3yrs	Cross	good	Lacteting	10	11	10	11	0	Negative	Holeta
256	29 720	Female	3yrs	Cross	good	pregnant	7	8	7	8	0	Negative	Holeta
257	23 172	Female	9yrs	Cross	good	Lacteting	6	15	6	26	11	Positive	Holeta
258	26 128	Female	6yrs	Cross	good	Lacteting	5	13	5	28	15	Positive	Holeta
259	28 104	Female	4yrs	Cross	good	Lacteting	6	12	6	20	8	Positive	Holeta
260	27 014	Female	5yrs	Boran	good	Lacteting	5	6	5	6	0	Negative	Holeta
261	29 146	Female	3yrs	Cross	good	pregnant	8	9	8	9	0	Negative	Holeta
262	26 004	Female	6yrs	Boran	good	Lacteting	5	6	5	6	0	Negative	Holeta
263	210 806	Female	2yrs	Cross	med	Lacteting	7	8	7	8	0	Negative	Holeta
264	210 158	Female	2yrs	Cross	med	pregnant	6	7	6	13	6	Positive	Holeta
265	210 120	Female	2yrs	Cross	med	Lacteting	9	10	9	10	0	Negative	Holeta
266	210 902	Female	2yrs	Cross	med	pregnant	5	6	5	6	0	Negative	Holeta
267	23 010	Female	9yrs	Boran	good	pregnant	5	6	5	6	0	Negative	Holeta
268	28 002	Female	4yrs	Boran	good	pregnant	7	8	7	8	0	Negative	Holeta
269	21 231	Female	11yrs	Boran	good	Lacteting	7	8	7	8	0	Negative	Holeta
270	26 130	Female	6yrs	Cross	med	Lacteting	6	13	6	16	3	daubtfull	Holeta
271	25 110	Female	7yrs	Cross	med	pregnant	6	11	6	13	2	daubtfull	Holeta
272	21 244	Female	11yrs	Boran	good	pregnant	6	9	6	17	8	Positive	Holeta
273	1997 108	Female	15yrs	Cross	good	Lacteting	6	14	6	26	12	Positive	Holeta
274	23 120	Female	9yrs	Cross	good	pregnant	4	14	4	23	9	Positive	Holeta
275	26 002	Female	6yrs	Boran	good	pregnant	7	10	7	16	6	Positive	Holeta
276	27 028	Female	5yrs	Boran	good	pregnant	6	7	6	7	0	Negative	Holeta
277	29 219	Female	3yrs	Boran	good	Lacteting	7	8	7	8	0	Negative	Holeta
278	22 152	Female	10yrs	Cross	good	Lacteting	7	8	7	8	0	Negative	Holeta
279	27 024	Female	5yrs	Boran	good	pregnant	8	11	8	21	10	Positive	Holeta
280	210 140	Female	2yrs	Cross	good	Lacteting	6	13	6	22	9	Positive	Holeta
281	210 108	Female	2yrs	Cross	poor	pregnant	10	11	10	11	0	Negative	Holeta
282	26 156	Female	6yrs	Cross	med	Lacteting	9	10	9	10	0	Negative	Holeta
283	211 126	Female	1yr	Cross	good	heifer	7	10	7	11	1	Negative	Holeta
284	210 136	Female	2yrs	Cross	good	heifer	7	8	7	8	0	Negative	Holeta
285	211 100	Female	1yr	Cross	good	heifer	11	14	11	20	6	Positive	Holeta
286	210 144	Female	2yrs	Cross	good	heifer	8	15	8	15	0	Negative	Holeta
287	28 122	Female	4yrs	Cross	good	heifer	8	9	8	9	0	Negative	Holeta
288	211 128	Female	1yr	Cross	good	heifer	7	8	7	8	0	Negative	Holeta
289	210 002	Female	2yrs	Boran	good	h +p	8	9	8	9	0	Negative	Holeta
290	211 120	Female	1yr	Cross	good	heifer	6	10	6	19	9	Positive	Holeta
291	210 150	Female	2yrs	Cross	good	h+pregn	8	9	8	9	0	Negative	Holeta
292	211 108	Female	1yr	Cross	good	heifer	10	11	10	12	1	Negative	Holeta
293	211 106	Female	1yr	Cross	good	heifer	8	9	8	15	6	Positive	Holeta
294	210 160	Female	2yrs	Cross	med	heifer	10	11	10	11	0	Negative	Holeta
295	210 154	Female	2yrs	Cross	good	heifer	10	11	10	11	0	Negative	Holeta
296	211 118	Female	1yr	Cross	good	heifer	10	10	10	20	10	Positive	Holeta
297	211 122	Female	1yr	Cross	good	heifer	12	14	12	26	12	Positive	Holeta
298	211 116	Female	1yr	Cross	good	heifer	10	11	10	11	0	Negative	Holeta
299	211 110	Female	1yr	Cross	good	heifer	6	7	6	7	0	Negative	Holeta
300	211 124	Female	1yr	Cross	good	heifer	8	12	10	15	1	Negative	Holeta
301	210 148	Female	2yrs	Cross	good	heifer	6	17	6	28	11	Positive	Holeta
302	210 156	Female	2yrs	Cross	good	heifer	5	6	5	6	0	Negative	Holeta
303	210 162	Female	2yrs	Cross	good	heifer	7	13	7	16	3	daubtfull	Holeta
304	211 136	Female	1yr	Cross	good	heifer	8	10	8	16	6	Posetive	Holeta
305	211 104	Female	1yr	Cross	good	heifer	6	7	6	7	0	Negative	Holeta
306	211 130	Female	1yr	Cross	med	heifer	8	9	8	11	2	daubtfull	Holeta
307	211 112	Female	1yr	Cross	med	heifer	11	16	11	18	2	daubtfull	Holeta
308	211 102	Female	1yr	Cross	med	heifer	7	8	7	8	0	Negative	Holeta
309	210 124	Female	2yrs	Cross	med	heifer	10	23	10	17	-6	Negative	Holeta
310	210 152	Female	2yrs	Cross	med	heifer	5	6	5	6	0	Negative	Holeta
311	210 846	Female	2yrs	Cross	med	heifer	4	5	4	5	0	Negative	Holeta
312	210 812	Female	2yrs	Cross	med	heifer	7	8	7	8	0	Negative	Holeta
313	210 838	Female	2yrs	Cross	good	heifer	5	6	5	6	0	Negative	Holeta
314	210 808	Female	2yrs	Cross	good	heifer	5	6	5	6	0	Negative	Holeta
315	210 802	Female	2yrs	Cross	good	Lacteting	11	20	11	11	-9	Negative	Holeta
316	210 830	Female	2yrs	Cross	good	Lacteting	4	11	4	8	-3	Negative	Holeta
317	211 838	Female	1yr	Cross	good	heifer	2	3	2	3	0	Negative	Holeta
318	210 832	Female	2yrs	Cross	med	heifer	4	13	5	22	8	Posetive	Holeta
319	210 840	Female	2yrs	Cross	med	heifer	5	6	5	6	0	Negative	Holeta
320	210 824	male	2yrs	Cross	med	heifer	5	10	5	8	-2	Negative	Holeta
321	210 818	Female	2yrs	Cross	med	p+h	6	12	6	10	-2	Negative	Holeta
322	210 844	Female	2yrs	Cross	good	pr +h	7	16	7	16	0	Negative	Holeta
323	210 814	Female	2yrs	Cross	med	heifer	6	7	6	7	0	Negative	Holeta
324	210 822	Female	2yrs	Cross	med	heifer	7	8	7	8	0	Negative	Holeta
325	210 828	Female	2yrs	Cross	med	heifer	7	8	7	8	0	Negative	Holeta
326	210 826	Female	2yrs	Cross	med	heifer	7	14	7	8	-6	Negative	Holeta
327	210 820	Female	2yrs	Cross	med	heifer	10	11	10	11	0	Negative	Holeta
328	210 834	Female	2yrs	Cross	med	heifer	9	12	9	10	-2	Negative	Holeta
329	210 816	Female	2yrs	Cross	med	heifer	7	8	7	25	17	Positive	Holeta
330	210 836	Female	2yrs	Cross	med	heifer	8	9	8	9	0	Negative	Holeta
331	211 800	Female	1yr	Cross	med	heifer	8	9	8	9	0	Negative	Holeta
332	210 842	Female	2yrs	Cross	med	heifer	8	21	8	11	-10	Negative	Holeta
333	211 808	Female	1yr	Cross	med	heifer	5	12	5	10	-2	Negative	Holeta
334	29 702	Female	4yrs	Cross	med	heifer	7	15	7	11	-4	Negative	Holeta
335	29 716	Female	4yrs	Cross	med	heifer	6	10	6	23	13	Positive	Holeta
336	29 718	Female	4yrs	Cross	med	heifer	7	12	7	11	-1	Negative	Holeta
337	210 112	Female	2yrs	Cross	good	heifer	5	15	5	14	-1	Negative	Holeta
338	210 116	Female	2yrs	Cross	med	heifer	9	16	9	10	-6	Negative	Holeta
339	210 106	Female	2yrs	Cross	med	heifer	7	13	7	20	7	Positive	Holeta
340	29 708	Female	4yrs	Cross	med	pr +h	9	18	9	19	1	Negative	Holeta
341	210 110	Female	2yrs	Cross	med	heifer	7	15	7	15	0	Negative	Holeta
342	210 102	Female	2yrs	Cross	med	heifer	11	12	11	12	0	Negative	Holeta
343	211 146	Female	1yr	Cross	med	heifer	7	9	7	22	13	Positive	Holeta
344	211 850	Female	1yr	Cross	med	heifer	3	4	3	4	0	Negative	Holeta
345	211 430	Female	1yr	Cross	med	heifer	3	7	3	17	10	Positive	Holeta
346	211 854	Female	1yr	Cross	med	heifer	3	4	3	4	0	Negative	Holeta
347	211 432	Female	1yr	Cross	med	heifer	3	4	3	4	0	Negative	Holeta
348	211 428	Female	1yr	Cross	good	heifer	3	4	3	11	7	Positive	Holeta
349	212 902	Female	1yr	Cross	med	heifer	4	5	4	5	0	Negative	Holeta
350	211 832	Female	1yr	Cross	med	heifer	4	5	4	5	0	Negative	Holeta
351	211 906	Female	1yr	Cross	med	heifer	4	5	4	5	0	Negative	Holeta
352	211 840	Female	1yr	Cross	med	heifer	4	5	4	5	0	Negative	Holeta
353	211 900	Female	1yr	Cross	med	heifer	4	5	4	5	0	Negative	Holeta
354	211 836	Female	1yr	Cross	med	heifer	5	6	5	6	0	Negative	Holeta
355	211 834	Female	1yr	Cross	good	heifer	4	5	4	5	0	Negative	Holeta
356	211 856	Female	1yr	Cross	med	heifer	5	6	5	6	0	Negative	Holeta
357	211 842	Female	1yr	Cross	med	heifer	5	6	5	6	0	Negative	Holeta
358	211 138	Female	1yr	Cross	med	heifer	5	14	5	19	5	Positive	Holeta
359	211 822	Female	1yr	Cross	med	heifer	5	12	5	20	8	Positive	Holeta
360	212 102	Female	9mnth	Cross	med	heifer	6	7	6	7	0	Negative	Holeta
361	211 870	Female	1yr	Cross	good	heifer	4	5	4	5	0	Negative	Holeta
362	211 816	Female	1yr	Cross	good	heifer	5	6	5	6	0	Negative	Holeta
363	211 892	Female	1yr	Cross	good	heifer	4	5	4	5	0	Negative	Holeta
364	211 814	Female	1yr	Cross	med	heifer	5	6	5	6	0	Negative	Holeta
365	211 882	Female	1yr	Cross	med	heifer	5	6	5	6	0	Negative	Holeta
366	211 110	Female	1yr	Cross	med	heifer	10	11	10	11	0	Negative	Holeta
367	211 812	Female	1yr	Cross	med	heifer	5	6	5	20	14	Positive	Holeta
368	211 824	Female	1yr	Cross	med	heifer	5	6	5	6	0	Negative	Holeta
369	211 114	Female	1yr	Cross	med	heifer	6	11	6	16	5	Positive	Holeta
370	211 818	Female	1yr	Cross	med	heifer	4	5	4	5	0	Negative	Holeta
371	211 828	Female	1yr	Cross	med	heifer	5	6	5	6	0	Negative	Holeta
372	211 886	Female	1yr	Cross	med	heifer	5	11	5	6	-5	Negative	Holeta
373	211 862	Female	1yr	Cross	med	heifer	4	5	4	5	0	Negative	Holeta
374	211 866	Female	1yr	Cross	good	heifer	5	6	5	6	0	Negative	Holeta
375	211 890	Female	1yr	Cross	med	heifer	5	6	5	6	0	Negative	Holeta
376	211 868	Female	1yr	Cross	med	heifer	3	4	3	4	0	Negative	Holeta
377	211 912	Female	1yr	Cross	med	heifer	4	5	4	5	0	Negative	Holeta
378	211 872	Female	1yr	Cross	med	heifer	5	6	5	6	0	Negative	Holeta
379	211 878	Female	1yr	Cross	good	heifer	3	4	3	4	0	Negative	Holeta
380	211 902	Female	1yr	Cross	good	heifer	4	5	4	5	0	Negative	Holeta
381	211 874	Female	1yr	Cross	good	heifer	4	5	4	5	0	Negative	Holeta
382	211 864	Female	1yr	Cross	med	heifer	4	5	4	5	0	Negative	Holeta
383	211 876	Female	1yr	Cross	med	heifer	4	5	4	5	0	Negative	Holeta
384	211 860	Female	1yr	Cross	med	heifer	4	5	4	5	0	Negative	Holeta
385	211 908	Female	1yr	Cross	med	heifer	4	5	4	5	0	Negative	Holeta
386	211 904	Female	1yr	Cross	med	heifer	6	7	6	7	0	Negative	Holeta
387	211 910	Female	1yr	Cross	good	heifer	4	5	4	5	0	Negative	Holeta
388	211 880	Female	1yr	Cross	good	heifer	5	6	5	6	0	Negative	Holeta
389	211 858	Female	1yr	Cross	med	heifer	4	5	4	5	0	Negative	Holeta
390	211 848	Female	1yr	Cross	med	heifer	4	5	4	5	0	Negative	Holeta
391	211 852	Female	1yr	Cross	med	heifer	4	5	4	5	0	Negative	Holeta
392	211 826	Female	1yr	Cross	med	heifer	4	13	4	22	9	Positive	Holeta
393	211 830	Female	1yr	Cross	med	heifer	6	11	6	21	10	Positive	Holeta
394	211 810	Female	1yr	Cross	med	heifer	6	7	6	7	0	Negative	Holeta
395	211 884	Female	1yr	Cross	med	heifer	6	7	6	7	0	Negative	Holeta
396	211 814	Female	1yr	Cross	med	heifer	6	7	6	20	13	Positive	Holeta
397	21 884	Female	11yrs	Cross	med	heifer	6	7	6	7	0	Negative	Holeta
398	211 806	Female	1yr	Cross	good	heifer	6	7	6	7	0	Negative	Holeta
399	211 804	Female	1yr	Cross	good	heifer	5	6	5	6	0	Negative	Holeta
400	211 820	Female	1yr	Cross	good	heifer	6	7	6	25	18	Positive	Holeta
401	211 823	Female	1yr	Cross	med	heifer	5	12	5	20	8	Positive	Holeta
402	210 803	male	2yrs	Cross	good	bull	13	14	14	15	0	Negative	Holeta
403	25 171	male	7yrs	Cross	good	bull	17	19	18	30	10	Positive	Holeta
404	210 801	male	2yrs	Cross	good	bull	17	18	17	23	5	Positive	Holeta
405	29 709	male	3yrs	Cross	good	bull	14	16	14	19	3	daubtfull	Holeta
406	29 707	male	3yrs	Cross	good	bull	25	26	25	26	0	Negative	Holeta
407	210 805	male	2yrs	Cross	good	bull	17	18	17	18	0	Negative	Holeta
408	29 711	male	3yrs	Cross	good	bull	18	22	18	26	4	daubtfull	Holeta
409	210 811	male	2yrs	Cross	good	bull	13	17	13	24	7	Positive	Holeta
410	210 809	male	2yrs	Cross	good	bull	18	23	18	29	6	Positive	Holeta
411	27 005	male	5yrs	Cross	good	bull	10	11	10	11	0	Negative	Holeta
412	25 102	female	7yrs	Cross	good	dry	6	22	6	29	7	Positive	Holeta
413	29 154	female	3yrs	Cross	good	pregnant	8	9	8	9	0	Negative	Holeta
414	23 122	female	9yrs	Cross	good	Lacteting	6	7	6	7	0	Negative	Holeta
415	2000 104	female	12yrs	Cross	good	Lacteting	5	6	5	6	0	Negative	Holeta
416	27 124	female	5yrs	Cross	med	Lacteting	5	17	5	24	7	Positive	Holeta
417	2000 148	female	12yrs	Cross	med	Lacteting	5	12	5	24	12	Positive	Holeta
418	22 144	female	10yrs	Cross	good	dry	5	22	5	42	20	Positive	Holeta
419	2000 126	female	12yrs	Cross	med	Lacteting	5	14	5	24	10	Positive	Holeta
420	26 132	female	6yrs	Cross	med	Lacteting	6	7	6	7	0	Negative	Holeta
421	1997 124	female	15yrs	Cross	med	Lacteting	5	8	5	16	8	Positive	Holeta
422	25 158	female	7yrs	Cross	med	Lacteting	7	11	7	15	4	daubtfull	Holeta
423	28 114	female	4yrs	Cross	med	Lacteting	6	7	6	7	0	Negative	Holeta
424	26 122	female	6yrs	Cross	med	Lacteting	6	11	6	18	7	Positive	Holeta
425	25 126	female	7yrs	Cross	med	Lacteting	6	12	6	13	1	Negative	Holeta
426	210 134	female	2yrs	Cross	med	Lacteting	7	8	7	8	0	Negative	Holeta
427	2000 142	female	12yrs	Cross	med	Lacteting	6	7	6	7	0	Negative	Holeta
428	26 118	female	6yrs	Cross	med	Lacteting	7	17	7	12	-5	Negative	Holeta
429	2000 106	female	12yrs	Cross	med	Lacteting	7	23	7	37	14	Positive	Holeta
430	26 114	female	6yrs	Cross	med	Lacteting	7	27	7	33	6	Positive	Holeta
431	210 126	female	2yrs	Cross	med	Lacteting	6	7	5	6	0	Negative	Holeta
432	29 122	female	3yrs	Cross	good	Lacteting	4	5	4	5	0	Negative	Holeta
433	25 130	female	7yrs	Cross	good	Lacteting	5	6	5	6	0	Negative	Holeta
434	26 106	female	6yrs	Cross	good	Lacteting	5	6	5	6	0	Negative	Holeta
435	26 005	male	6yrs	boran	good	dry	10	13	11	20	6	Positive	Holeta
436	28 120	Female	4yrs	Cross	good	Lacteting	10	20	10	15	-5	Negative	Holeta
437	26 136	Female	6yrs	Cross	good	Lacteting	5	7	5	21	14	Positive	Holeta
438	29 142	Female	3yrs	Cross	good	Lacteting	6	12	6	15	3	daubtfull	Holeta
439	26 160	Female	6yrs	Cross	good	Lacteting	7	8	7	8	0	Negative	Holeta
440	24 144	Female	8yrs	Cross	med	Lacteting	5	6	5	6	0	Negative	Holeta
441	24 108	Female	8yrs	Cross	med	Lacteting	6	7	6	7	0	Negative	Holeta
442	23 174	Female	9yrs	Cross	good	Lacteting	5	6	5	6	0	Negative	Holeta
443	22 122	Female	10yrs	Cross	good	Lacteting	7	8	7	8	0	Negative	Holeta
444	23 164	Female	9yrs	Cross	good	Lacteting	5	6	5	16	10	Posetive	Holeta
445	28 106	Female	4yrs	Cross	med	Lacteting	5	6	5	6	0	Negative	Holeta
446	26 162	Female	6yrs	Cross	med	Lacteting	7	8	6	7	0	Negative	Holeta
447	26 150	Female	6yrs	Cross	good	Lacteting	5	6	5	6	0	Negative	Holeta
448	24 148	Female	8yrs	Cross	good	pregnant	6	22	7	37	14	Positive	Holeta
449	29 102	Female	3yrs	Cross	med	Lacteting	7	8	7	8	0	Negative	Holeta
450	23 116	Female	9yrs	Cross	med	Lacteting	6	7	6	7	0	Negative	Holeta
451	24 118	Female	8yrs	Cross	med	Lacteting	7	8	7	8	0	Negative	Holeta
452	29 110	Female	3yrs	Cross	med	Lacteting	5	18	5	27	9	Positive	Holeta
453	22 148	Female	10yrs	Cross	med	Lacteting	4	16	4	24	8	Positive	Holeta
454	27 108	Female	5yrs	Cross	med	Lacteting	5	6	5	6	0	Negative	Holeta
455	25 112	Female	7yrs	Cross	med	Lacteting	7	8	7	8	0	Negative	Holeta
456	29 124	Female	3yrs	Cross	med	Lacteting	6	7	6	7	0	Negative	Holeta
457	29 128	Female	3yrs	Cross	med	Lacteting	7	8	7	8	0	Negative	Holeta
458	26 164	Female	6yrs	Cross	good	Lacteting	7	14	7	18	4	daubtfull	Holeta
459	210 132	Female	2yrs	Cross	good	Lacteting	7	21	7	25	4	daubtfull	Holeta
460	29 112	Female	3yrs	Cross	good	Lacteting	11	19	11	26	7	Positive	Holeta
461	29 138	Female	3yrs	Cross	good	Lacteting	8	9	9	10	0	Negative	Holeta
462	26 134	Female	6yrs	Cross	med	Lacteting	6	25	6	36	11	Positive	Holeta
463	25 132	Female	7yrs	Cross	med	Lacteting	6	18	6	21	3	daubtfull	Holeta
464	26 138	Female	6yrs	Cross	good	Lacteting	5	6	5	6	0	Negative	Holeta
465	26 120	Female	6yrs	Cross	good	Lacteting	4	14	4	18	4	daubtfull	Holeta
466	29 106	Female	3yrs	Cross	good	Lacteting	6	7	7	8	0	Negative	Holeta
467	26 112	Female	6yrs	Cross	good	Lacteting	7	8	7	8	0	Negative	Holeta
468	24 138	Female	8yrs	Cross	good	Lacteting	5	6	5	6	0	Negative	Holeta
469	28 108	Female	4yrs	Cross	good	Lacteting	8	9	8	9	0	Negative	Holeta
470	24 134	Female	8yrs	Cross	good	Lacteting	6	7	6	7	0	Negative	Holeta
471	27 102	Female	5yrs	Cross	good	Lacteting	6	7	6	7	0	Negative	Holeta
472	28 112	Female	4yrs	Cross	good	pregnant	5	19	5	32	13	Positive	Holeta
473	22 136	Female	10yrs	Cross	good	Lacteting	6	7	6	7	0	Negative	Holeta
474	27 110	Female	5yrs	Cross	good	Lacteting	6	7	7	8	0	Negative	Holeta
475	26 146	Female	6yrs	Cross	good	Lacteting	6	7	6	7	0	Negative	Holeta
476	210 138	Female	2yrs	Cross	good	Lacteting	7	8	7	8	0	Negative	Holeta
477	29 140	Female	3yrs	Cross	good	Lacteting	7	8	7	8	0	Negative	Holeta
478	25 192	Female	7yrs	Cross	good	Lacteting	7	14	7	18	4	daubtfull	Holeta
479	1998 102	Female	14yrs	Cross	good	Lacteting	6	12	6	18	6	Positive	Holeta
480	2000 152	Female	12yrs	Cross	good	Lacteting	5	17	5	26	9	Positive	Holeta
481	26 108	Female	6yrs	Cross	good	Lacteting	6	7	6	7	0	Negative	Holeta
482	2000 146	Female	12yrs	Cross	good	Lacteting	6	8	6	27	19	Positive	Holeta
483	22 182	Female	10yrs	Cross	good	Lacteting	7	8	7	8	0	Negative	Holeta
484	26 126	Female	6yrs	Cross	good	Lacteting	6	10	6	22	12	Positive	Holeta
485	26 124	Female	6yrs	Cross	good	Lacteting	7	10	7	18	8	Positive	Holeta
486	23 144	Female	9yrs	Cross	good	Lacteting	5	6	5	6	0	Negative	Holeta
487	22 118	Female	10yrs	Cross	good	Lacteting	6	7	6	7	0	Negative	Holeta
488	2000 126	Female	12yrs	Cross	good	Lacteting	10	16	10	34	18	Positive	Holeta
489	29 150	Female	3yrs	Cross	good	Lacteting	8	14	8	16	2	daubtfull	Holeta
490	27 126	Female	5yrs	Cross	good	pregnant	7	15	7	28	13	Positive	Holeta
491	25 174	Female	7yrs	Cross	good	Lacteting	6	7	6	7	0	Negative	Holeta
492	1999 130	Female	13yrs	Cross	good	Lacteting	6	7	6	7	0	Negative	Holeta
493	29 134	Female	3yrs	Cross	good	Lacteting	9	10	9	10	0	Negative	Holeta
494	212 818	Female	9month	Cross	good	calf	4	5	4	5	0	Negative	Holeta
495	212 812	Female	10month	Cross	good	calf	3	4	3	4	0	Negative	Holeta
496	212 802	Female	11month	Cross	good	calf	3	4	3	4	0	Negative	Holeta
497	212 130	Female	7month	Cross	good	calf	3	4	3	4	0	Negative	Holeta
498	211 180	Female	11month	Cross	good	calf	4	5	4	5	0	Negative	Holeta
499	212 800	Female	10month	Cross	good	calf	3	4	3	4	0	Negative	Holeta
500	212 100	Female	9month	Cross	good	calf	6	7	6	7	0	Negative	Holeta
501	212 108	Female	7month	Cross	good	calf	5	6	5	6	0	Negative	Holeta
502	27 104	Female	5yrs	Cross	good	Lacteting	7	8	7	8	0	Negative	Holeta
503	29 108	Female	3yrs	Cross	good	Lacteting	4	5	4	5	0	Negative	Holeta
504	23 168	Female	9yrs	Cross	good	Lacteting	5	6	5	6	0	Negative	Holeta
505	23 154	Female	9yrs	Cross	good	Lacteting	7	13	7	17	4	daubtfull	Holeta
506	29 144	Female	3yrs	Cross	good	Lacteting	6	7	6	7	0	Negative	Holeta
507	29 114	Female	3yrs	Cross	good	Lacteting	5	9	5	17	8	Positive	Holeta
508	21 156	Female	11yrs	Cross	med	Lacteting	4	5	4	5	0	Negative	Holeta
509	210 142	Female	2yrs	Cross	med	Lacteting	5	6	5	6	0	Negative	Holeta
510	28 120	Female	4yrs	Cross	med	Lacteting	6	7	6	7	0	Negative	Holeta
511	24 112	Female	8yrs	Cross	med	Lacteting	6	7	6	7	0	Negative	Holeta
512	24 106	Female	8yrs	Cross	med	Lacteting	5	6	5	6	0	Negative	Holeta
513	27 112	Female	5yrs	Cross	med	Lacteting	6	7	6	7	0	Negative	Holeta
514	21 275	Female	11yrs	boran	med	dry	7	11	7	20	9	Positive	Holeta
515	21 228	Female	11yrs	boran	poor	dry	8	11	8	19	8	Positive	Holeta
516	27 002	Female	5yrs	boran	poor	pregnant	7	8	7	8	0	Negative	Holeta
517	29 216	Female	3yrs	boran	poor	pregnant	7	8	7	8	0	Negative	Holeta
518	21 284	Female	11yrs	boran	poor	pregnant	8	9	8	9	0	Negative	Holeta
519	21 273	Female	11yrs	boran	poor	pregnant	7	8	7	8	0	Negative	Holeta
520	27 012	Female	5yrs	boran	med	dry	7	8	7	8	0	Negative	Holeta
521	26 016	Female	6yrs	boran	med	dry	8	10	8	17	7	Positive	Holeta
522	29 209	Female	3yrs	boran	good	pregnant	8	9	8	9	0	Negative	Holeta
523	29 238	Female	3yrs	boran	med	pregnant	7	14	7	33	19	Positive	Holeta
524	27 026	Female	5yrs	boran	good	dry	12	13	10	11	0	Negative	Holeta
525	210 146	Female	2yrs	Cross	good	Lacteting	6	7	6	7	0	Negative	Holeta
526	29 227	Female	3yrs	boran	med	Lacteting	6	7	6	7	0	Negative	Holeta
527	21 258	Female	11yrs	boran	med	Lacteting	7	8	7	8	0	Negative	Holeta
528	210 122	Female	2yrs	Cross	med	pregnant	9	10	9	10	0	Negative	Holeta
529	21 248	Female	11yrs	boran	good	Lacteting	8	9	8	9	0	Negative	Holeta
530	26 008	Female	6yrs	boran	good	pregnant	5	6	5	6	0	Negative	Holeta
531	29 236	Female	3yrs	boran	med	pregnant	10	13	9	12	0	Negative	Holeta
532	29 235	Female	3yrs	boran	med	pregnant	6	7	6	7	0	Negative	Holeta
533	29 217	Female	3yrs	boran	med	pregnant	5	6	5	6	0	Negative	Holeta
534	29 230	Female	3yrs	boran	good	pregnant	7	8	7	8	0	Negative	Holeta
535	29 234	Female	3yrs	boran	poor	Lacteting	6	9	6	14	5	Positive	Holeta
536	26 006	Female	6yrs	boran	good	pregnant	8	15	7	27	13	Positive	Holeta
537	29 228	Female	3yrs	boran	good	pregnant	7	11	7	16	5	Positive	Holeta
538	210 100	Female	2yrs	Cross	good	pregnant	8	9	8	9	0	Negative	Holeta
539	21 222	Female	11yrs	Cross	med	pregnant	7	8	8	21	12	Positive	Holeta
540	26 010	Female	6yrs	Cross	med	pregnant	9	15	8	11	-3	Negative	Holeta
541	23 166	Female	9yrs	Cross	med	dry	6	16	6	24	8	Posetive	Holeta
542	29 220	Female	3yrs	Cross	med	pregnant	5	6	5	6	0	Negative	Holeta
543	29 202	Female	3yrs	Cross	good	dry	7	12	7	18	6	Positive	Holeta
544	29 215	Female	3yrs	Cross	good	dry	11	19	9	25	8	Positive	Holeta
545	27 018	Female	5yrs	Cross	med	dry	10	16	9	19	4	daubtfull	Holeta
546	29 226	Female	3yrs	Cross	poor	dry	7	8	7	8	0	Negative	Holeta
547	29 222	Female	3yrs	Cross	med	dry	10	11	10	14	3	daubtfull	Holeta
548	29 204	Female	3yrs	Cross	good	pregnant	8	9	8	9	0	Negative	Holeta
549	29 231	Female	3yrs	Cross	poor	pregnant	7	8	7	8	0	Negative	Holeta
550	25 142	Female	7yrs	Cross	good	pregnant	10	21	9	39	19	Positive	Holeta
551	29 211	Female	3yrs	Cross	good	pregnant	7	8	7	8	0	Negative	Holeta
552	29 221	Female	3yrs	Cross	poor	pregnant	6	12	6	18	6	Positive	Holeta
553	27 106	Female	5yrs	Cross	good	pregnant	7	8	7	8	0	Negative	Holeta
554	26 014	Female	6yrs	Cross	good	pregnant	12	22	12	25	3	daubtfull	Holeta
555	29 214	Female	3yrs	Cross	good	pregnant	7	12	7	14	2	daubtfull	Holeta
556	29 130	Female	3yrs	Cross	med	pregnant	10	11	10	11	0	Negative	Holeta
557	210 130	Female	2yrs	Cross	med	pregnant	7	18	7	20	2	daubtfull	Holeta
558	29 213	Female	3yrs	Cross	med	pregnant	7	8	7	8	0	Negative	Holeta
559	29 212	Female	3yrs	Cross	med	pregnant	7	8	7	8	0	Negative	Holeta
560	29 223	Female	3yrs	Cross	med	pregnant	7	8	7	8	0	Negative	Holeta
561	21 245	Female	11yrs	Cross	good	pregnant	8	12	7	18	7	Positive	Holeta
562	29 201	Female	3yrs	Cross	med	pregnant	7	12	6	15	4	daubtfull	Holeta
563	29 208	Female	3yrs	Cross	med	pregnant	9	18	7	20	4	daubtfull	Holeta
564	29 243	Female	3yrs	Cross	med	pregnant	10	11	8	9	0	Negative	Holeta
565	27 028	Female	5yrs	Cross	med	Lacteting	9	10	9	10	0	Negative	Holeta
566	29 225	Female	3yrs	Cross	good	pregnant	10	13	8	21	10	Positive	Holeta
567	29 218	Female	3yrs	Cross	med	pregnant	9	10	9	10	0	Negative	Holeta
568	23 148	Female	9yrs	Cross	med	Lacteting	4	5	4	5	0	Negative	Holeta
569	29 224	Female	3yrs	Cross	good	pregnant	9	14	8	27	14	Positive	Holeta
570	29 132	Female	3yrs	Cross	poor	pregnant	9	17	9	25	8	Positive	Holeta
571	23 018	Female	9yrs	Cross	med	pregnant	7	8	7	8	0	Negative	Holeta
572	29 205	Female	3yrs	Cross	med	Lacteting	10	17	10	21	4	daubtfull	Holeta
573	21 270	Female	11yrs	Cross	med	Lacteting	6	7	6	7	0	Negative	Holeta
574	29 207	Female	3yrs	Cross	med	pregnant	7	8	6	7	0	Negative	Holeta
575	23 136	Female	9yrs	Cross	med	pregnant	7	10	7	10	0	Negative	Holeta
576	27 006	Female	5yrs	Cross	med	dry	8	9	8	9	0	Negative	Holeta
577	27 004	Female	5yrs	Cross	poor	dry	6	12	6	12	0	Negative	Holeta
578	26 154	Female	6yrs	Cross	med	dry	5	6	6	7	0	Negative	Holeta
579	29 245	Female	3yrs	Cross	med	dry	9	10	8	9	0	Negative	Holeta
580	29 237	Female	3yrs	Cross	poor	dry	8	9	8	9	0	Negative	Holeta
581	29 240	Female	3yrs	Cross	med	dry	7	8	7	8	0	Negative	Holeta
582	21 247	Female	11yrs	Cross	poor	dry	6	9	6	22	13	Positive	Holeta
583	21 227	Female	11yrs	Cross	med	dry	7	11	7	16	5	Positive	Holeta
584	2121 272	Female	11yrs	Cross	poor	dry	7	8	7	8	0	Negative	Holeta
585	29 148	Female	3yrs	Cross	med	dry	9	10	9	10	0	Negative	Holeta
586	27 008	Female	5yrs	Cross	good	dry	10	14	9	24	11	Positive	Holeta
587	21 255	Female	11yrs	Cross	good	dry	7	8	8	9	0	Negative	Holeta
588	25 142	Female	7yrs	Cross	med	pregnant	10	11	6	7	0	Negative	Holeta
589	26 012	Female	6yrs	Cross	med	dry	7	8	7	8	0	Negative	Holeta
590	21 229	Female	11yrs	Cross	poor	dry	5	7	5	12	5	Positive	Holeta
591	21 226	Female	11yrs	Cross	med	dry	6	12	6	18	6	Positive	Holeta
592	21 280	Female	11yrs	Cross	med	dry	5	6	5	6	0	Negative	Holeta
593	29 210	Female	3yrs	Cross	poor	dry	7	8	7	8	0	Negative	Holeta
594	23 019	Female	9yrs	Cross	med	dry	7	8	7	8	0	Negative	Holeta
595	27 010	Female	5yrs	Cross	med	dry	8	9	8	9	0	Negative	Holeta
596	21 208	Female	11yrs	Cross	poor	dry	7	11	7	27	16	Positive	Holeta
597	29 244	Female	3yrs	Cross	good	dry	5	6	6	7	0	Negative	Holeta
598	23 013	Female	9yrs	Cross	good	dry	6	7	6	7	0	Negative	Holeta
599	21 237	Female	11yrs	Cross	poor	dry	7	8	8	9	0	Negative	Holeta
600	29 232	Female	3yrs	Cross	med	dry	8	9	8	9	0	Negative	Holeta
601	21 206	Female	9yrs	Cross	poor	dry	6	12	6	18	6	Positive	Holeta
602	29 239	Female	3yrs	Cross	poor	dry	9	10	9	10	0	Negative	Holeta
603	27 020	Female	5yrs	Cross	good	pregnant	9	10	8	9	0	Negative	Holeta
604	23 007	Female	9yrs	Cross	med	pregnant	8	14	8	18	4	daubtfull	Holeta
605	210 120	Female	2yrs	Cross	good	pregnant	9	10	9	10	0	Negative	Holeta
606	21 209	female	12yrs	Cross	med	dry	8	15	8	28	13	Posetive	Holeta
607	4HC34296.7	female	3yrs	Cross	poor	Lacteting	6	6	5	9	4	daubtfull	Debrezeit
608	6HB4446.2	female	5yrs	Cross	poor	Lacteting	4	5	4	5	0	Negative	Debrezeit
609	6HB444664.2	female	3yrs	Cross	poor	Lacteting	8	9	8	9	0	Negative	Debrezeit
610	4HB5426.7	female	4yrs	Cross	med	dry	6	21	6	34	13	Positive	Debrezeit
611	4HB5427.2	female	3yrs	Cross	med	Lacteting	10	23	10	46	23	Positive	Debrezeit
612	4HC34292.7	female	4yrs	Cross	med	Lacteting	5	15	5	16	1	Negative	Debrezeit
613	5HB54272.3	female	5yrs	Cross	med	dry	8	14	8	18	4	daubtfull	Debrezeit
614	4HC34295.1	female	11yrs	Cross	med	Lacteting	7	16	7	24	8	Posetive	Debrezeit
615	5HC342952.4	female	3yrs	Cross	med	Lacteting	6	7	6	7	0	Negative	Debrezeit
616	6HC3211436.3	female	4yrs	Cross	med	Lacteting	7	12	7	12	0	Negative	Debrezeit
617	4HC336102.2	female	4yrs	Cross	med	Lacteting	7	9	7	14	5	Positive	Debrezeit
618	6HB2181165.3	female	4yrs	Cross	med	Lacteting	7	8	7	8	0	Negative	Debrezeit
619	2HC335.10	female	17yrs	Cross	med	dry	8	15	8	20	5	Positive	Debrezeit
620	4HC34168.6	female	5yrs	Cross	med	Lacteting	7	18	7	25	7	Positive	Debrezeit
621	6HC2152312.4	female	4yrs	Cross	med	Lacteting	7	14	7	18	4	daubtfull	Debrezeit
622	4HC336102.4	female	3yrs	Cross	med	Lacteting	6	13	6	17	4	daubtfull	Debrezeit
623	6HC3211431.5	female	5yrs	Cross	med	dry	7	15	7	18	3	daubtfull	Debrezeit
624	HB3.2	female	2yrs	Cross	med	Lacteting	9	16	9	24	8	Positive	Debrezeit
625	3HC33510.7	female	5yrs	Cross	med	Lacteting	6	10	6	16	6	Positive	Debrezeit
626	4HC34295.2	female	7yrs	Cross	med	Lacteting	10	17	10	28	11	Positive	Debrezeit
627	7HB4446233.1	female	5yrs	Cross	good	Lacteting	6	11	6	17	6	Positive	Debrezeit
628	HB1.1	female	5yrs	Cross	med	dry	10	15	10	16	1	Negative	Debrezeit
629	6HB91241.2	female	12yrs	Cross	good	dry	7	11	7	20	9	Positive	Debrezeit
630	HJ1815.1 et	female	3yrs	Cross	poor	Lacteting	5	9	5	30	21	Positive	Debrezeit
631	5HB218116.3	female	13yrs	Cross	med	Lacteting	8	17	8	27	10	Positive	Debrezeit
632	4HC21523.6	female	3yrs	Cross	med	Lacteting	10	13	10	19	6	Positive	Debrezeit
633	4HC34292.5	female	5yrs	Cross	good	Lacteting	8	10	8	21	11	Positive	Debrezeit
634	5HC215231.2	female	11yrs	Cross	med	Lacteting	8	13	8	23	10	Positive	Debrezeit
635	3HC33610.4	female	8yrs	Cross	good	Lacteting	8	11	8	20	9	Positive	Debrezeit
636	5HC341686.1	female	2yrs	Cross	med	Heifer	7	8	7	8	0	Negative	Debrezeit
637	6HC3429514.1	female	1yr	Cross	med	Heifer	3	6	3	27	21	Positive	Debrezeit
638	4HC335107.1	female	1yr	Cross	med	Heifer	6	9	7	26	16	Positive	Debrezeit
639	5HC342927.1	female	2yrs	Cross	med	Heifer	7	8	7	8	0	Negative	Debrezeit
640	6HB2181153.et	female	2yrs	Cross	med	Heifer	6	7	6	7	0	Negative	Debrezeit
641	6HB2181163.8	female	1yr	Cross	med	Heifer	5	15	5	17	2	daubtfull	Debrezeit
642	5HC342966.1	female	2yrs	Cross	good	Heifer	7	8	7	8	0	Negative	Debrezeit
643	4HC336104.3	female	1yr	Cross	med	Heifer	7	11	7	13	2	daubtfull	Debrezeit
644	B+B12	female	5yrs	Cross	good	dry	8	9	8	9	0	Negative	Debrezeit
645	B+B01	female	6yrs	Cross	med	dry	9	10	9	10	0	Negative	Debrezeit
646	B+B 6	female	7yrs	Cross	good	dry	8	9	8	9	0	Negative	Debrezeit
647	B14	female	7yrs	Cross	good	dry	8	9	8	9	0	Negative	Debrezeit
648	B+B08	female	5yrs	Cross	good	dry	6	7	6	7	0	Negative	Debrezeit
649	B+B04	female	6yrs	Cross	poor	dry	7	8	6	7	0	Negative	Debrezeit
650	B+B03	female	7yrs	Cross	good	dry	6	7	6	7	0	Negative	Debrezeit
651	B+B5	female	6yrs	Cross	good	dry	8	9	8	9	0	Negative	Debrezeit
652	HB25.1	Male	8mnth	Cross	med	calf	3	4	3	4	0	Negative	Debrezeit
653	HB131.1	Male	9month	Cross	med	calf	3	4	3	4	0	Negative	Debrezeit
654	5HC342952.7	Male	8mnth	Cross	med	calf	3	4	3	4	0	Negative	Debrezeit
655	B39	female	1yr	Cross	med	heifer	7	8	7	8	0	Negative	Debrezeit
656	B52	female	2yrs	Cross	good	heifer	7	8	7	8	0	Negative	Debrezeit
657	B44	female	1yr	Cross	good	heifer	10	11	10	11	0	Negative	Debrezeit
658	B20	female	1yr	Cross	good	heifer	10	11	10	11	0	Negative	Debrezeit
659	B26	female	2yrs	Cross	med	heifer	8	9	8	9	0	Negative	Debrezeit
660	B47	female	1yr	Cross	poor	heifer	10	11	10	11	0	Negative	Debrezeit
661	B25	female	1yr	Cross	med	heifer	10	11	10	11	0	Negative	Debrezeit
662	B30	female	2yrs	Cross	med	heifer	8	9	8	9	0	Negative	Debrezeit
663	B48	female	1yr	Cross	med	heifer	10	11	10	11	0	Negative	Debrezeit
664	B22	female	1yr	Cross	med	heifer	8	9	8	9	0	Negative	Debrezeit
665	B34	female	1yr	Cross	med	heifer	9	10	9	10	0	Negative	Debrezeit
666	B23	female	1yr	Cross	med	heifer	9	10	9	10	0	Negative	Debrezeit
667	B40	female	2yrs	Cross	med	heifer	9	10	9	10	0	Negative	Debrezeit
668	B50	female	2yrs	Cross	med	heifer	8	9	8	9	0	Negative	Debrezeit
669	B37	female	2yrs	Cross	med	heifer	9	10	9	10	0	Negative	Debrezeit
670	B41	female	5yrs	Cross	good	dry	9	10	9	10	0	Negative	Debrezeit
671	B29	female	2yrs	Cross	good	heifer	8	9	8	9	0	Negative	Debrezeit
672	B46	female	1yr	Cross	med	heifer	7	8	7	8	0	Negative	Debrezeit
673	B35	female	1yr	Cross	med	heifer	7	8	7	8	0	Negative	Debrezeit
674	B36	female	2yrs	Cross	med	heifer	9	10	8	9	0	Negative	Debrezeit
675	B28	female	1yr	Cross	med	heifer	8	9	8	9	0	Negative	Debrezeit
676	B49	female	2yrs	Cross	good	heifer	8	9	8	9	0	Negative	Debrezeit
677	B53	female	1yr	Cross	med	heifer	7	8	7	8	0	Negative	Debrezeit
678	B32	female	2yrs	Cross	med	heifer	5	6	5	6	0	Negative	Debrezeit
679	B27	female	2yrs	Cross	med	heifer	6	7	6	7	0	Negative	Debrezeit
680	B24	female	1yr	Cross	med	heifer	8	9	8	9	0	Negative	Debrezeit
681	B31	female	2yrs	Cross	med	heifer	8	9	8	9	0	Negative	Debrezeit
682	6HB2181165.5	female	2yrs	Cross	good	heifer	5	12	5	17	5	Positive	Debrezeit
683	7HB912412.5	female	1yr	Cross	med	heifer	4	5	4	5	0	Negative	Debrezeit
684	8HB44462331.2	female	1yr	Cross	med	Heifer	4	5	4	5	0	Negative	Debrezeit
685	6HC3429251.2	female	1yr	Cross	med	Heifer	4	12	4	30	18	Positive	Debrezeit
686	5HB54272.6	female	1yr	Cross	med	Heifer	3	4	3	4	0	Negative	Debrezeit
687	4HB54261.1	female	2yrs	Cross	med	heifer	3	4	3	4	0	Negative	Debrezeit
688	7HC3214315.2	female	2yrs	Cross	med	heifer	3	4	3	4	0	Negative	Debrezeit
689	5HC342925.2	female	11month	Cross	med	calf	3	4	3	4	0	Negative	Debrezeit
690	6HC32114363.1	female	7month	Cross	poor	calf	3	4	3	4	0	Negative	Debrezeit
691	3HC33510.9	female	2yrs	Cross	med	heifer	8	9	8	20	11	Positive	Debrezeit
692	4HB5426.8	female	3yrs	Cross	med	heifer	8	21	8	36	15	Positive	Debrezeit
693	5HC3421011.7	female	2yrs	Cross	good	heifer	7	8	7	8	0	Negative	Debrezeit
694	6HB2181163.7	female	3yrs	Cross	good	heifer	7	15	7	14	-1	Negative	Debrezeit
695	7HB4446233.2	female	3yrs	Cross	good	pregnant	6	10	6	26	16	Posetive	Debrezeit
696	7HB4446233.3	female	1yr	Cross	med	heifer	7	17	7	26	9	Positive	Debrezeit
697	6HB44462331.1	female	2yrs	Cross	good	heifer	5	13	5	23	10	Positive	Debrezeit
698	6HB2181153.7	female	3yrs	Cross	good	heifer	7	11	7	27	16	Positive	Debrezeit
699	5HC3421011.ET	Male	2yrs	Cross	good	bull	11	12	11	12	0	Negative	Debrezeit
700	HM152	Male	4yrs	Cross	good	bull	7	8	7	8	0	Negative	Debrezeit
701	3HC33510.8	Male	3yrs	Cross	poor	bull	11	12	11	12	0	Negative	Debrezeit
702	B2	Male	8mnth	Cross	good	calf	12	13	12	13	0	Negative	Debrezeit
703	5HC342951.7	Male	1yr	Cross	med	bull	4	5	4	5	0	Negative	Debrezeit
704	6HC34210115.1	Male	8mnth	Cross	med	calf	3	4	3	4	0	Negative	Debrezeit
705	6HC2152312.5	Male	1yr	Cross	med	bull	3	4	3	4	0	Negative	Debrezeit
706	2HB11.1	Male	1yr	Cross	med	bull	3	8	3	17	9	Posetive	Debrezeit
707	5HC342952.6	Male	2yrs	Cross	med	bull	6	9	6	17	8	Posetive	Debrezeit
708	6HB2181153.8	Male	1yr	Cross	med	bull	4	8	4	20	12	Positive	Debrezeit
709	6HB444628.4	Male	11month	Cross	med	calf	3	4	3	4	0	Negative	Debrezeit
710	6HB542723.1	Male	2yrs	Cross	med	bull	5	13	5	13	0	Negative	Debrezeit
711	3HC33610.8	Male	3yrs	Cross	med	bull	5	6	5	6	0	Negative	Debrezeit
712	5HC215236.4	Male	1yr	Cross	med	bull	5	6	5	6	0	Negative	Debrezeit
713	4HC336102.5	Male	11month	Cross	med	calf	5	6	5	6	0	Negative	Debrezeit
714	7HB21811653.1	Male	11month	Cross	med	calf	4	5	4	5	0	Negative	Debrezeit
715	4HC335107.2	Male	11month	Cross	med	calf	4	5	4	5	0	Negative	Debrezeit
716	HB51.1	female	7month	Cross	med	calf	7	8	7	8	0	Negative	Debrezeit
717	6HB2181165.4	female	3yrs	Cross	med	Lacteting	6	7	6	7	0	Negative	Debrezeit
718	HB5.2	female	3yrs	Cross	med	Lacteting	6	13	6	16	3	daubtfull	Debrezeit
719	B43	female	7yrs	Cross	good	dry	11	17	11	19	2	daubtfull	Debrezeit
720	B51	female	8yrs	Cross	good	pregnant	12	13	12	21	8	Positive	Debrezeit
721	21 494	female	12yrs	Cross	poor	pregnant	6	10	7	21	10	positive	Holeta
