# Supplementary material for: Pathology of Bovine Tuberculosis in Three Breeds of Dairy Cattle and Spoligotyping of the Causative Mycobacteria in Ethiopia
Source: Front Vet Sci. 2021 Sep 21;8:715598. doi: 10.3389/fvets.2021.715598 (PMC8491842; doi:10.3389/fvets.2021.715598)
Supplement: Supplementary file 2 [file Table_2.XLSX]

## Sheet: tuberculine test result
Animal ID	Sex	Age	Breed	condtion	R.status	A1	A2	B1	B2	(B2-B1)-(A2-A1)	skin test Result	Farm
21 244	female	11yrs	Boran	good	pregnant	6	9	6	17	8	Posetive	Holeta
27 024	female	5yrs	Boran	good	pregnant	8	11	8	21	10	Posetive	Holeta
211 136	female	1yr	Cross	good	heifer	8	10	8	16	6	Posetive	Holeta
210 832	female	2yrs	Cross	med	heifer	4	13	5	22	8	Posetive	Holeta
210 816	female	2yrs	Cross	med	heifer	7	8	7	25	17	Posetive	Holeta
211 146	female	1yr	Cross	med	heifer	7	9	7	22	13	Posetive	Holeta
211 822	female	1yr	Cross	med	heifer	5	12	5	20	8	Posetive	Holeta
211 812	female	1yr	Cross	med	heifer	5	6	5	20	14	Posetive	Holeta
211 826	female	1yr	Cross	med	heifer	4	13	4	22	9	Posetive	Holeta
211 820	female	1yr	Cross	good	heifer	6	7	6	25	18	Posetive	Holeta
25 171	male	7yrs	Cross	good	heifer	17	19	18	30	10	Posetive	Holeta
210 811	male	2yrs	Cross	good	bull	13	17	13	24	7	Posetive	Holeta
20 146	female	12yrs	Cross	good	Lacteting	6	8	6	27	19	Posetive	Holeta
20 126	female	12yrs	Cross	good	Lacteting	10	16	10	34	18	Posetive	Holeta
29 114	female	3yrs	Cross	good	Lacteting	5	9	5	17	8	Posetive	Holeta
21 275	female	11yrs	boran	med	dry	7	11	7	20	9	Posetive	Holeta
21 228	female	11yrs	boran	poor	dry	8	11	8	19	8	Posetive	Holeta
26 006	female	6yrs	boran	good	pregnant	8	15	7	27	13	Posetive	Holeta
21 222	female	11yrs	boran	med	dry	7	8	8	21	12	Posetive	Holeta
25 142	female	7yrs	Cross	good	pregnant	10	21	9	39	19	Posetive	Holeta
29 221	female	3yrs	boran	poor	dry	6	12	6	18	6	Posetive	Holeta
210 130	female	2yrs	Cross	med	pregnant	7	18	7	30	12	Posetive	Holeta
29 225	female	3yrs	boran	good	dry	10	13	8	21	10	Posetive	Holeta
29 132	female	3yrs	Cross	poor	dry	9	17	9	25	8	Posetive	Holeta
21 247	female	11yrs	boran	poor	dry	6	9	6	22	13	Posetive	Holeta
21 208	female	11yrs	boran	poor	dry	7	11	7	27	16	Posetive	Holeta
21 209	female	12yrs	boran	med	dry	8	15	8	28	13	Posetive	Holeta
5427.2	female	3yrs	Cross	med	Lacteting	10	23	10	46	23	Posetive	Debrezeit
336102	female	4yrs	Cross	med	Lacteting	7	9	7	14	5	Posetive	Debrezeit
34295.2	female	7yrs	Cross	med	lacteting	10	17	10	28	11	Posetive	Debrezeit
21523.6	female	3yrs	Cross	med	Lacteting	10	13	10	19	6	Posetive	Debrezeit
34292.5	female	5yrs	Cross	good	Lacteting	8	10	8	21	11	Posetive	Debrezeit
1342	Female	2yrs	Jersi	med	heifer	6	10	6	15	5	Posetive	adaberga
1333	Female	4yrs	Jersi	good	pregnant	8	11	8	19	8	Posetive	adaberga
1307	Female	6yrs	Jersi	good	Lacteting	9	16	9	24	8	Posetive	adaberga
1229	Female	3yrs	Jersi	good	Lacteting	6	8	6	13	5	Posetive	adaberga
21 494	female	12yrs	cross	poor	pregnant	6	10	7	21	10	positive	Holeta
23 166	Female	9yrs	cross	med	dry	6	16	6	24	8	Posetive	Holeta
23 164	Female	9yrs	cross	good	Lacteting	5	6	5	16	10	Posetive	Holeta
21 206	Female	9yrs	Boran	poor	dry	6	12	6	18	6	Positive	Holeta
211 823	Female	1yr	cross	med	heifer	5	12	5	20	8	Positive	Holeta
1258	Female	4yrs	Jersi	med	Lacteting	4	15	4	32	17	positive	adaberga
34295.1	female	11yrs	cross	med	Lacteting	7	16	7	24	6	positive	Debrezeit

## Sheet: pathology scoring 
									pathlogy scoring		in lymphnods and lung lobs
ANIMAL ID	Breed	age	sex	BCS	reproductive status	MD	RPH	LB	RB	CRMD	CMD	RPS	RPF	LPF	MA	MES	Lcard	Ldi	Rap	Rac	Rdi
21208	boran	11yrs	f	poor	dry	0	3	3	3	0	3	2	0	0	0	3	0	0	0	0	0
25142	cross	7yrs	f	good	pregnant	0	3	0	0	0	3	0	0	0	0	1	0	0	0	0	0
20126	cross	12yrs	f	good	lactating	0	0	3	0	0	1	0	0	0	0	0	0	0	0	0	0
20146	cross	12yrs	f	good	lactating	0	3	0	0	0	0	1	0	0	0	1	0	0	0	0	0
211820	cross	1yr	f	good	heifer	0	0	0	3	0	0	1	0	0	0	2	0	0	0	0	0
21494	cross	12yrs	f	poor	pregnant	0	0	0	0	0	0	0	0	0	0	3	0	0	0	0	0
210811	cross	2yrs	m	good	bull	0	0	0	0	0	3	0	0	0	0	0	0	0	0	0	0
211136	cross	1yr	f	good	heifer	0	3	0	0	0	0	0	0	0	0	0	0	0	0	3	0
21222	boran	11yrs	f	medium	dry	0	0	0	0	2	3	0	0	0	0	3	0	0	0	0	0
21244	boran	11yrs	f	good	pregnant	0	3	0	0	0	2	0	0	0	0	0	0	0	0	0	0
211826	cross	1yr	f	medium	heifer	0	0	0	0	0	3	0	0	0	0	0	0	0	0	0	4
21247	boran	11yrs	f	poor	dry	0	3	0	3	0	0	0	0	0	0	3	0	0	0	0	0
210130	cross	2yrs	f	medium	pregnant	1	0	0	0	0	0	0	0	0	0	0	0	0	0	0	0
25171	cross	7yrs	m	good	bull	0	0	0	0	3	3	0	1	0	0	0	0	0	0	0	3
211822	cross	1yr	f	medium	heifer	0	0	0	0	0	3	0	0	0	0	0	0	0	0	0	0
211812	cross	1yr	f	medium	heifer	0	0	0	0	1	1	0	0	0	0	0	0	0	0	0	0
27024	boran	5yrs	f	good	pregnant	0	3	0	0	3	3	0	0	0	0	2	0	0	0	0	0
29132	cross	3yrs	f	poor	dry	0	3	0	0	0	0	0	0	0	0	2	0	0	0	0	0
21209	boran	12yrs	f	medium	dry	2	3	3	3	3	3	0	0	0	0	3	0	3	0	0	4
29114	cross	3yrs	f	good	lactating	0	0	3	3	2	0	0	0	0	0	1	0	0	3	0	0
211146	cross	1yr	f	medium	heifer	0	3	0	1	0	0	0	0	0	0	1	0	0	0	0	0
29221	boran	3yrs	f	poor	pregnant	0	0	0	0	0	3	0	0	0	0	1	0	0	0	0	2
21228	boran	11yrs	f	poor	dry	0	0	2	3	0	3	3	0	3	0	0	0	3	0	0	0
210816	cross	2yrs	f	medium	heifer	0	2	0	3	0	0	0	0	0	0	0	0	0	0	0	0
29225	boran	3yrs	f	good	dry	0	0	3	3	3	0	0	0	0	0	0	0	0	0	4	4
23166	cross	9yrs	f	medium	dry	0	0	0	0	0	0	0	0	0	0	3	3	0	0	0	0
23164	cross	9yrs	f	good	lactating	0	0	0	0	0	3	0	0	0	0	2	0	0	0	0	3
210832	cross	2yrs	f	medium	heifer	0	0	0	3	3	3	0	0	0	0	0	0	0	0	0	0
21275	boran	11yrs	f	medium	dry	0	3	0	0	3	3	3	0	0	0	2	0	0	0	0	0
21206	boran	9yrs	f	poor	dry	0	3	3	3	0	0	0	0	0	0	1	0	2	0	0	0
211823	cross	1yr	f	medium	heifer	0	0	0	0	0	3	0	0	0	0	0	0	0	0	0	0
26006	boran	6yrs	f	good	pregnant	0	3	3	0	0	0	0	0	0	0	0	0	0	0	0	0
34292.5	cross	5yrs	f	good	lactating	0	0	3	3	0	0	0	0	0	0	0	0	0	0	2	0
21523.6	cross	3yrs	f	medium	lactating	0	0	0	3	0	0	0	0	0	0	3	0	0	0	0	0
336102	cross	4yrs	f	medium	lactating	0	0	0	0	0	0	0	0	0	1	3	0	0	0	0	0
5427.2	cross	3yrs	f	medium	lactating	0	3	3	3	0	3	0	0	0	0	3	0	0	0	0	0
34295.2	cross	7yrs	f	medium	lactating	0	0	3	2	0	0	0	0	0	0	0	0	0	0	0	0
1333	Jersi	4yrs	f	good	pregnant	0	0	0	0	0	0	0	0	0	0	3	0	0	0	0	0
1307	Jersi	6yrs	f	good	lactating	0	0	0	0	0	0	0	0	0	0	2	0	0	0	0	0
1229	Jersi	3yrs	f	good	lactating	0	0	0	0	0	0	0	0	0	0	3	0	0	0	0	0
1342	Jersi	2yrs	f	medium	heifer	0	0	0	0	0	0	0	0	0	0	3	0	0	0	0	0
1258	Jersi	4yrs	f	med	Lacteting	0	0	0	0	0	0	0	0	0	0	0	0	0	0	0	0
34295.1	cross	11yrs	f	med	Lacteting	0	0	0	0	0	0	0	0	0	0	0	0	0	0	0	0
